# Supplementary material for: Structural analysis of the coronavirus main protease for the design of pan-variant inhibitors
Source: Sci Rep. 2023 Apr 29;13:7055. doi: 10.1038/s41598-023-34305-6 (PMC10148699; doi:10.1038/s41598-023-34305-6)
Supplement: Supplementary file 2 — Supplementary Information 1. [file 41598_2023_34305_MOESM2_ESM.xls]

## Sheet: Data_MproSARSCoV
The details 102 SARS-CoV Mpro structures
PDBchain	Length	Method	Resolution	R factor	R free
6XHNA	307	XRAY	1.377	0.223	0.247
6XHOA	307	XRAY	1.446	0.212	0.239
6XHLA	307	XRAY	1.471	0.204	0.223
6WCOA	306	XRAY	1.48	0.17	0.194
5C5OA	306	XRAY	1.5	0.248	0.271
3TNTA	306	XRAY	1.59	0.195	0.219
4MDSA	303	XRAY	1.598	0.172	0.212
2H2ZA	306	XRAY	1.6	0.211	0.214
4TWYA	306	XRAY	1.6	0.292	0.319
5N19A	306	XRAY	1.62	0.174	0.2
7RC1A	306	XRAY	1.63	0.192	0.222
6W2AA	310	XRAY	1.65	0.173	0.203
2ZU5A	306	XRAY	1.65	0.183	0.208
3SZNA	306	XRAY	1.69	0.186	0.207
5C5NA	306	XRAY	1.69	0.292	0.321
7K0HA	310	XRAY	1.7	0.176	0.21
2DUCA	306	XRAY	1.7	0.194	0.221
2QCYA	306	XRAY	1.75	0.168	0.208
2Z94A	306	XRAY	1.78	0.193	0.224
2Z3CA	306	XRAY	1.79	0.193	0.239
2OP9A	302	XRAY	1.8	0.172	0.207
2GT7A	306	XRAY	1.82	0.172	0.217
2Z9KA	306	XRAY	1.85	0.189	0.224
7K0GA	310	XRAY	1.85	0.194	0.239
2AMDA	311	XRAY	1.85	0.224	0.245
2GZ7A	306	XRAY	1.856	0.207	0.233
2Z9GA	306	XRAY	1.86	0.195	0.232
1Q2WA	308	XRAY	1.86	0.207	0.249
2A5IA	306	XRAY	1.88	0.2	0.242
3SNDA	306	XRAY	1.89	0.177	0.235
4WY3A	306	XRAY	1.89	0.275	0.299
7LCPA	306	XRAY	1.9	0.195	0.221
2C3SA	306	XRAY	1.9	0.226	0.264
1UJ1A	306	XRAY	1.9	0.235	0.259
2QIQA	301	XRAY	1.9	0.235	0.275
2ALVA	306	XRAY	1.9	0.255	0.315
2GX4A	306	XRAY	1.93	0.205	0.249
2ZU4A	306	XRAY	1.93	0.235	0.264
6LO0A	306	XRAY	1.939	0.229	0.268
2Z9JA	306	XRAY	1.95	0.197	0.248
3VB7A	306	XRAY	1.95	0.206	0.23
3VB5A	306	XRAY	1.95	0.218	0.232
2HOBA	306	XRAY	1.95	0.224	0.221
3V3MA	306	XRAY	1.96	0.191	0.236
2GZ8A	306	XRAY	1.97	0.216	0.241
2V6NA	306	XRAY	1.98	0.166	0.211
3TITA	306	XRAY	1.99	0.194	0.235
3TNSA	306	XRAY	1.99	0.199	0.245
3SN8A	306	XRAY	1.99	0.22	0.27
7DQZA	306	XRAY	1.99	0.23	0.257
2GT8A	307	XRAY	2	0.178	0.241
2BX3A	306	XRAY	2	0.18	0.257
5N5OA	306	XRAY	2	0.195	0.252
2GTBA	307	XRAY	2	0.2	0.27
1WOFA	311	XRAY	2	0.21	0.239
3AW1A	306	XRAY	2	0.226	0.263
3TIUA	306	XRAY	2.08	0.185	0.236
2A5AA	306	XRAY	2.08	0.195	0.246
4HI3A	315	XRAY	2.09	0.192	0.241
2Z9LA	306	XRAY	2.1	0.199	0.259
2Z3DA	306	XRAY	2.1	0.201	0.248
7LCQA	306	XRAY	2.15	0.197	0.223
2GZ9A	306	XRAY	2.17	0.217	0.248
3VB4A	306	XRAY	2.2	0.2	0.235
3VB3A	306	XRAY	2.2	0.206	0.231
1UK2A	306	XRAY	2.2	0.248	0.253
5B6OA	316	XRAY	2.202	0.209	0.254
6LNQA	306	XRAY	2.244	0.201	0.239
6LNYA	306	XRAY	2.245	0.209	0.253
3EA8A	306	XRAY	2.25	0.186	0.231
2VJ1A	309	XRAY	2.25	0.187	0.256
7EO8A	306	XRAY	2.281	0.229	0.272
2A5KA	307	XRAY	2.3	0.178	0.249
3M3SA	306	XRAY	2.3	0.2	0.257
3F9FA	308	XRAY	2.3	0.21	0.246
3AW0A	306	XRAY	2.3	0.228	0.286
2AMQA	311	XRAY	2.3	0.23	0.23
3FZDA	301	XRAY	2.35	0.218	0.277
3ATWA	306	XRAY	2.36	0.203	0.243
3EA9A	306	XRAY	2.4	0.206	0.261
3SNBA	306	XRAY	2.4	0.211	0.25
1UK3A	306	XRAY	2.4	0.24	0.245
4TWWA	306	XRAY	2.42	0.233	0.261
3AVZA	306	XRAY	2.46	0.224	0.263
2Q6GA	306	XRAY	2.5	0.201	0.267
3VB6A	306	XRAY	2.5	0.212	0.245
1UK4A	306	XRAY	2.5	0.229	0.231
2PWXA	308	XRAY	2.5	0.244	0.296
3F9EA	308	XRAY	2.5	0.255	0.308
3E91A	306	XRAY	2.55	0.186	0.256
3SNCA	306	XRAY	2.58	0.219	0.28
3SNEA	306	XRAY	2.6	0.191	0.241
3F9GA	303	XRAY	2.6	0.235	0.306
3EA7A	306	XRAY	2.65	0.185	0.249
3M3VA	308	XRAY	2.7	0.201	0.274
2D2DA	311	XRAY	2.7	0.216	0.282
3D62A	299	XRAY	2.7	0.264	0.363
2BX4A	306	XRAY	2.79	0.221	0.302
1Z1IA	306	XRAY	2.8	0.288	0.288
1Z1JA	306	XRAY	2.8	0.299	0.299
3M3TA	308	XRAY	2.9	0.185	0.273
3F9HA	308	XRAY	2.9	0.235	0.294

## Sheet: Data_MproSARSCoV2
The details 397 SARS-CoV-2 Mpro structures					23/12/2021
PDBchain	Length	Method	Resolution	R factor	R free
7K3TA	306	XRAY	1.2	0.172	0.187
7JKVA	307	XRAY	1.25	0.145	0.177
6YB7A	306	XRAY	1.25	0.172	0.192
5R8TA	306	XRAY	1.27	0.185	0.208
6XKHA	306	XRAY	1.28	0.157	0.175
7AEHA	305	XRAY	1.3	0.14	0.173
5R82A	306	XRAY	1.31	0.182	0.212
7AWRA	306	XRAY	1.34	0.153	0.192
5RGJA	306	XRAY	1.34	0.177	0.206
5RH4A	306	XRAY	1.34	0.186	0.205
7D1MA	307	XRAY	1.35	0.119	0.157
7K40A	306	XRAY	1.35	0.171	0.192
6Y84A	306	XRAY	1.39	0.179	0.2
7AQEA	306	XRAY	1.39	0.198	0.223
7AXMA	306	XRAY	1.4	0.145	0.209
7JQ2A	306	XRAY	1.4	0.16	0.214
7AR6A	306	XRAY	1.4	0.166	0.19
7AR5A	306	XRAY	1.4	0.177	0.214
5RFCA	306	XRAY	1.4	0.181	0.213
6XHMA	306	XRAY	1.406	0.192	0.21
5RGRA	306	XRAY	1.41	0.174	0.2
5RFDA	306	XRAY	1.41	0.179	0.211
5RGKA	306	XRAY	1.43	0.176	0.21
5RHBA	306	XRAY	1.43	0.177	0.207
5RGWA	306	XRAY	1.43	0.181	0.203
5RF9A	306	XRAY	1.43	0.184	0.215
5RFWA	306	XRAY	1.43	0.191	0.223
5RF8A	306	XRAY	1.44	0.179	0.213
6WNPA	306	XRAY	1.443	0.181	0.196
6XR3A	306	XRAY	1.45	0.145	0.187
7DJRA	306	XRAY	1.45	0.168	0.201
5RF6A	306	XRAY	1.45	0.182	0.217
6XBGA	308	XRAY	1.45	0.183	0.206
6W79A	306	XRAY	1.46	0.157	0.177
7KPHA	306	XRAY	1.46	0.168	0.181
5RFEA	306	XRAY	1.46	0.179	0.214
7AOLA	306	XRAY	1.47	0.166	0.192
5REDA	306	XRAY	1.47	0.183	0.211
7P51A	306	XRAY	1.474	0.183	0.216
7NTSA	306	XRAY	1.477	0.168	0.207
7KYUA	306	XRAY	1.48	0.162	0.187
5RL2A	306	XRAY	1.48	0.179	0.2
5RFBA	306	XRAY	1.48	0.185	0.224
7K6DA	306	XRAY	1.48	0.186	0.215
5RFVA	306	XRAY	1.48	0.189	0.224
7LKTA	309	XRAY	1.5	0.179	0.205
5RF3A	306	XRAY	1.5	0.187	0.221
6M0KA	304	XRAY	1.504	0.18	0.193
6LZEA	303	XRAY	1.505	0.177	0.199
5RHAA	306	XRAY	1.51	0.175	0.209
5RL3A	306	XRAY	1.51	0.178	0.205
5RFAA	306	XRAY	1.52	0.179	0.215
5RGZA	306	XRAY	1.52	0.182	0.209
#7MHMA	306	XRAY	1.5	3 0.16	3 0.198
7MHGA	306	XRAY	1.53	0.172	0.204
5RFUA	306	XRAY	1.53	0.177	0.21
5RL4A	306	XRAY	1.53	0.181	0.205
5RF2A	306	XRAY	1.53	0.184	0.222
5RF7A	306	XRAY	1.54	0.182	0.217
7JR4A	306	XRAY	1.55	0.154	0.18
7JR3A	306	XRAY	1.55	0.16	0.183
7AY7A	306	XRAY	1.55	0.167	0.195
7LZTA	309	XRAY	1.55	0.169	0.197
7JFQA	306	XRAY	1.55	0.171	0.198
#7MHLA	306	XRAY	1.5	5 0.17	3 0.224
7LKVA	309	XRAY	1.55	0.178	0.208
7MHFA	306	XRAY	1.55	0.185	0.222
5RFXA	306	XRAY	1.55	0.186	0.216
5REWA	306	XRAY	1.55	0.187	0.224
5RHEA	306	XRAY	1.56	0.181	0.216
5RGIA	306	XRAY	1.57	0.172	0.212
5RHDA	306	XRAY	1.57	0.174	0.206
5RG3A	306	XRAY	1.58	0.177	0.215
5R83A	306	XRAY	1.58	0.178	0.215
7L5DA	306	XRAY	1.58	0.178	0.201
5RHCA	306	XRAY	1.58	0.183	0.217
5RL5A	306	XRAY	1.58	0.186	0.217
5RFHA	306	XRAY	1.58	0.191	0.237
5RFTA	306	XRAY	1.58	0.197	0.237
7AMJA	306	XRAY	1.59	0.175	0.21
7VH8A	306	XRAY	1.59	0.185	0.204
5R7ZA	306	XRAY	1.59	0.192	0.233
7BB2A	306	XRAY	1.6	0.165	0.189
7JU7A	306	XRAY	1.6	0.17	0.192
6XBHA	308	XRAY	1.6	0.176	0.221
5REVA	306	XRAY	1.6	0.178	0.222
7ABUA	306	XRAY	1.6	0.178	0.215
7LZUA	309	XRAY	1.6	0.179	0.201
7JPYA	306	XRAY	1.6	0.179	0.205
7BUYA	306	XRAY	1.6	0.18	0.201
7LKXA	309	XRAY	1.6	0.185	0.212
7LZVA	309	XRAY	1.6	0.186	0.212
5RH6A	306	XRAY	1.6	0.186	0.217
6YVFA	306	XRAY	1.6	0.188	0.208
7KFIA	309	XRAY	1.6	0.203	0.218
7JPZA	306	XRAY	1.6	0.207	0.241
7C6SA	306	XRAY	1.6	0.208	0.222
5RF4A	306	XRAY	1.61	0.182	0.225
5REFA	306	XRAY	1.61	0.201	0.246
5RELA	306	XRAY	1.62	0.184	0.22
7RFRA	306	XRAY	1.626	0.196	0.228
5RG2A	306	XRAY	1.63	0.185	0.228
5REAA	306	XRAY	1.63	0.187	0.228
7ADWA	306	XRAY	1.63	0.197	0.229
7K6EA	306	XRAY	1.63	0.216	0.245
7L10A	306	XRAY	1.63	0.226	0.251
7DGFA	306	XRAY	1.639	0.201	0.218
5RFLA	306	XRAY	1.64	0.186	0.225
7RC0A	306	XRAY	1.65	0.128	0.174
7ALHA	306	XRAY	1.65	0.166	0.189
7RBZA	306	XRAY	1.65	0.168	0.189
7AXOA	306	XRAY	1.65	0.169	0.201
5RG1A	306	XRAY	1.65	0.174	0.215
7LZXA	309	XRAY	1.65	0.177	0.214
7LKUA	309	XRAY	1.65	0.179	0.211
7M01A	309	XRAY	1.65	0.18	0.224
7LKRA	309	XRAY	1.65	0.182	0.219
5R7YA	306	XRAY	1.65	0.182	0.237
7K0FA	309	XRAY	1.65	0.183	0.225
5RF0A	306	XRAY	1.65	0.183	0.226
5RL1A	306	XRAY	1.65	0.183	0.21
5RESA	306	XRAY	1.65	0.184	0.226
7AWWA	306	XRAY	1.65	0.185	0.22
7E18A	306	XRAY	1.65	0.185	0.199
7BAJA	306	XRAY	1.65	0.187	0.207
7ALIA	306	XRAY	1.65	0.19	0.217
7JQ0A	306	XRAY	1.65	0.198	0.227
6XA4A	308	XRAY	1.65	0.2	0.239
7JP0A	306	XRAY	1.65	0.2	0.226
7JQ4A	306	XRAY	1.65	0.208	0.238
7JQ1A	306	XRAY	1.65	0.25	0.298
7A1UA	306	XRAY	1.67	0.174	0.204
5REGA	306	XRAY	1.67	0.182	0.227
7DGBA	306	XRAY	1.678	0.205	0.239
7CUUA	306	XRAY	1.68	0.166	0.196
7AHAA	306	XRAY	1.68	0.167	0.201
7BGPA	306	XRAY	1.68	0.172	0.201
5REBA	306	XRAY	1.68	0.178	0.224
7BE7A	306	XRAY	1.68	0.178	0.201
5RFZA	306	XRAY	1.68	0.183	0.227
5RETA	306	XRAY	1.68	0.184	0.222
7AGAA	306	XRAY	1.68	0.188	0.223
7CB7A	311	XRAY	1.69	0.158	0.192
5RL0A	306	XRAY	1.69	0.179	0.214
5RGXA	306	XRAY	1.69	0.184	0.218
5REUA	306	XRAY	1.69	0.185	0.232
5RH3A	306	XRAY	1.69	0.19	0.232
5RFIA	306	XRAY	1.69	0.196	0.242
7AEGA	305	XRAY	1.7	0.166	0.202
5RGHA	306	XRAY	1.7	0.168	0.208
6XBIA	308	XRAY	1.7	0.175	0.217
6M2QA	306	XRAY	1.7	0.177	0.204
7AF0A	306	XRAY	1.7	0.179	0.225
6XMKA	309	XRAY	1.7	0.181	0.212
7MNGA	306	XRAY	1.7	0.181	0.218
7ANSA	306	XRAY	1.7	0.184	0.211
7LKSA	309	XRAY	1.7	0.185	0.221
7NEVA	306	XRAY	1.7	0.186	0.234
7M2PA	306	XRAY	1.7	0.187	0.206
7LKWA	309	XRAY	1.7	0.188	0.227
5RFSA	306	XRAY	1.7	0.189	0.233
6XFNA	308	XRAY	1.7	0.197	0.228
7BQYA	306	XRAY	1.7	0.197	0.226
7AQIA	306	XRAY	1.7	0.227	0.266
7EINA	306	XRAY	1.7	0.237	0.26
5RH7A	306	XRAY	1.71	0.187	0.22
5RFRA	306	XRAY	1.71	0.188	0.238
5RE9A	306	XRAY	1.72	0.17	0.225
5RGSA	306	XRAY	1.72	0.185	0.231
5RH5A	306	XRAY	1.72	0.188	0.223
5RG0A	306	XRAY	1.72	0.191	0.236
5REJA	306	XRAY	1.72	0.193	0.24
7DAUA	306	XRAY	1.72	0.201	0.237
7RFWA	307	XRAY	1.729	0.196	0.227
7JT0A	306	XRAY	1.73	0.169	0.192
7CX9A	306	XRAY	1.73	0.172	0.209
5RECA	306	XRAY	1.73	0.185	0.237
5RF1A	306	XRAY	1.73	0.189	0.236
7C7PA	306	XRAY	1.74	0.176	0.216
5RGOA	306	XRAY	1.74	0.177	0.217
5RF5A	306	XRAY	1.74	0.18	0.231
5REKA	306	XRAY	1.74	0.185	0.23
7M8XA	306	XRAY	1.74	0.232	0.273
7DPUA	306	XRAY	1.75	0.166	0.199
6Y2EA	306	XRAY	1.75	0.174	0.222
7M04A	309	XRAY	1.75	0.182	0.223
5RFKA	306	XRAY	1.75	0.19	0.235
7M8YA	306	XRAY	1.75	0.197	0.228
7N5ZA	306	XRAY	1.76	0.159	0.197
7LBNA	306	XRAY	1.76	0.161	0.185
5RHFA	306	XRAY	1.76	0.177	0.228
5RFQA	306	XRAY	1.76	0.182	0.227
5RGLA	306	XRAY	1.76	0.183	0.229
7B3EA	306	XRAY	1.77	0.173	0.204
5REEA	306	XRAY	1.77	0.186	0.242
7DAVA	306	XRAY	1.77	0.208	0.247
5RFFA	306	XRAY	1.78	0.195	0.247
7AP6A	306	XRAY	1.78	0.2	0.237
7M8MA	306	XRAY	1.78	0.206	0.234
7D1OA	306	XRAY	1.78	0.224	0.248
5RE7A	306	XRAY	1.79	0.17	0.225
7JYCA	306	XRAY	1.79	0.177	0.212
7M8ZA	306	XRAY	1.79	0.2	0.24
7LTNA	306	XRAY	1.79	0.201	0.245
5REZA	306	XRAY	1.79	0.205	0.272
6XB0A	306	XRAY	1.8	0.157	0.201
6XB1A	306	XRAY	1.8	0.161	0.202
7LTJA	306	XRAY	1.8	0.163	0.192
7L14A	306	XRAY	1.8	0.176	0.204
7NG3A	306	XRAY	1.8	0.18	0.215
7M02A	309	XRAY	1.8	0.184	0.241
7B83A	306	XRAY	1.8	0.185	0.207
5RFJA	306	XRAY	1.8	0.189	0.241
5RFNA	306	XRAY	1.8	0.189	0.239
5REHA	306	XRAY	1.8	0.191	0.257
7JP1A	306	XRAY	1.8	0.191	0.233
6XKFA	306	XRAY	1.8	0.192	0.239
6YNQA	306	XRAY	1.8	0.194	0.226
7L12A	306	XRAY	1.8	0.194	0.249
7AVDA	306	XRAY	1.8	0.196	0.239
6XHUA	306	XRAY	1.8	0.204	0.246
7L11A	306	XRAY	1.8	0.206	0.232
7BRPA	307	XRAY	1.8	0.217	0.24
5RH8A	306	XRAY	1.81	0.18	0.221
5REPA	306	XRAY	1.81	0.181	0.231
5RE8A	306	XRAY	1.81	0.193	0.248
7AWSA	306	XRAY	1.81	0.203	0.238
7CUTA	306	XRAY	1.82	0.185	0.223
5REIA	306	XRAY	1.82	0.186	0.24
5RGVA	306	XRAY	1.82	0.189	0.232
5RH2A	306	XRAY	1.827	0.184	0.23
7JSUA	306	XRAY	1.83	0.173	0.203
5RFOA	306	XRAY	1.83	0.208	0.278
5R84A	306	XRAY	1.83	0.221	0.293
7MGSA	306	XRAY	1.84	0.196	0.227
7RN4A	306	XRAY	1.85	0.167	0.19
7JSTA	306	XRAY	1.85	0.171	0.196
7LZYA	309	XRAY	1.85	0.178	0.223
7LCSA	306	XRAY	1.85	0.197	0.255
6WTMA	306	XRAY	1.85	0.209	0.252
7BALA	306	XRAY	1.85	0.225	0.249
5RGNA	306	XRAY	1.86	0.186	0.233
7MBGA	306	XRAY	1.86	0.196	0.222
7NG6A	306	XRAY	1.87	0.164	0.208
5RE6A	306	XRAY	1.87	0.189	0.251
#7MHOA	306	XRAY	1.8	8 0.16	9 0.208
5REOA	306	XRAY	1.88	0.171	0.227
7MHIA	306	XRAY	1.88	0.188	0.228
5RERA	306	XRAY	1.88	0.19	0.253
5RE4A	306	XRAY	1.88	0.203	0.266
7DGIA	306	XRAY	1.898	0.184	0.213
6XQSA	306	XRAY	1.9	0.173	0.204
7S3KA	306	XRAY	1.9	0.177	0.204
7LYHA	306	XRAY	1.9	0.182	0.222
7K0EA	309	XRAY	1.9	0.183	0.23
7LYIA	308	XRAY	1.9	0.201	0.217
6WTJA	306	XRAY	1.9	0.201	0.235
7LCOA	306	XRAY	1.9	0.201	0.249
5RFYA	306	XRAY	1.9	0.213	0.277
7CWBA	306	XRAY	1.9	0.222	0.257
7JQ5A	306	XRAY	1.9	0.263	0.329
7DK1A	306	XRAY	1.902	0.191	0.209
5RH9A	306	XRAY	1.91	0.175	0.225
7RFSA	306	XRAY	1.91	0.217	0.26
7C2YA	298	XRAY	1.91	0.222	0.262
5RH0A	306	XRAY	1.916	0.198	0.24
5R80A	306	XRAY	1.93	0.176	0.235
7NBYA	306	XRAY	1.93	0.176	0.198
7LCTA	306	XRAY	1.93	0.192	0.233
7C2QA	296	XRAY	1.93	0.228	0.265
7JT7A	306	XRAY	1.94	0.179	0.225
7NF5A	306	XRAY	1.94	0.184	0.225
7N44A	306	XRAY	1.94	0.188	0.218
7MGRA	306	XRAY	1.94	0.196	0.229
6Y2FA	306	XRAY	1.95	0.18	0.219
5R81A	306	XRAY	1.95	0.185	0.249
7AX6A	306	XRAY	1.95	0.19	0.248
7M91A	306	XRAY	1.95	0.2	0.233
7KHPA	306	XRAY	1.95	0.206	0.248
#7MHQA	306	XRAY	1.9	6 0.17	1 0.224
5REMA	306	XRAY	1.96	0.179	0.246
5RH1A	306	XRAY	1.96	0.187	0.243
7LMDA	306	XRAY	1.96	0.19	0.234
7M8NA	306	XRAY	1.96	0.198	0.229
5REYA	306	XRAY	1.96	0.2	0.274
7MHKA	306	XRAY	1.96	0.206	0.248
7DHJA	306	XRAY	1.962	0.191	0.231
7DGHA	306	XRAY	1.968	0.2	0.235
5RGYA	306	XRAY	1.976	0.197	0.246
7RMBA	306	XRAY	2	0.161	0.194
7RNHA	306	XRAY	2	0.163	0.201
7RLSA	306	XRAY	2	0.164	0.201
7RMEA	306	XRAY	2	0.165	0.203
7RMTA	306	XRAY	2	0.165	0.196
7RM2A	306	XRAY	2	0.168	0.19
7N89A	306	XRAY	2	0.173	0.218
7SI9A	306	XRAY	2	0.173	0.207
7S4BA	306	XRAY	2	0.174	0.21
7LZZA	309	XRAY	2	0.175	0.229
7S3SA	306	XRAY	2	0.185	0.222
7M03A	309	XRAY	2	0.186	0.249
6M03A	306	XRAY	2	0.201	0.246
7LB7A	306	XRAY	2	0.204	0.225
7ARFA	306	XRAY	2	0.207	0.253
6WTKA	306	XRAY	2	0.208	0.255
7LDLA	306	XRAY	2	0.209	0.261
7M00A	309	XRAY	2	0.214	0.265
7JOYA	306	XRAY	2	0.219	0.252
7BROA	307	XRAY	2	0.228	0.259
7C6UA	306	XRAY	2	0.242	0.251
#7MHPA	306	XRAY	2	1 0.16	2 0.217
7MHJA	306	XRAY	2.001	0.197	0.242
7D3IA	306	XRAY	2.004	0.168	0.209
7DGGA	306	XRAY	2.004	0.178	0.217
7LKDA	306	XRAY	2.01	0.185	0.226
5RFPA	306	XRAY	2.03	0.211	0.297
5RGMA	306	XRAY	2.04	0.176	0.224
7BFBA	306	XRAY	2.05	0.185	0.199
7C8TA	306	XRAY	2.05	0.187	0.233
7BAKA	306	XRAY	2.05	0.201	0.219
5RFMA	306	XRAY	2.06	0.182	0.257
7NTVA	306	XRAY	2.065	0.196	0.228
5RGPA	306	XRAY	2.07	0.163	0.202
5REXA	306	XRAY	2.07	0.179	0.251
5RE5A	306	XRAY	2.07	0.185	0.265
7AWUA	306	XRAY	2.07	0.217	0.258
7KVLA	309	XRAY	2.09	0.193	0.227
7RMZA	306	XRAY	2.1	0.154	0.189
6W63A	306	XRAY	2.1	0.157	0.221
7RNKA	306	XRAY	2.1	0.177	0.206
7LMEA	306	XRAY	2.1	0.183	0.24
7DPPA	301	XRAY	2.1	0.187	0.22
6ZRUA	306	XRAY	2.1	0.189	0.215
7FAZA	306	XRAY	2.1	0.193	0.243
7NW2A	306	XRAY	2.1	0.194	0.224
7FAYA	306	XRAY	2.1	0.195	0.234
6XB2A	306	XRAY	2.1	0.198	0.257
6ZRTA	306	XRAY	2.1	0.201	0.237
7JQ3A	306	XRAY	2.1	0.209	0.254
7L8IA	306	XRAY	2.1	0.209	0.263
7CWCA	310	XRAY	2.1	0.232	0.259
5RGUA	306	XRAY	2.108	0.181	0.238
7KVRA	309	XRAY	2.12	0.201	0.225
7NT2A	306	XRAY	2.145	0.204	0.251
5RENA	306	XRAY	2.15	0.179	0.278
5RGQA	306	XRAY	2.15	0.182	0.225
7E19A	306	XRAY	2.15	0.193	0.235
7R7HA	306	XRAY	2.15	0.206	0.259
6LU7A	306	XRAY	2.16	0.204	0.235
7L13A	306	XRAY	2.17	0.199	0.248
7DDCA	307	XRAY	2.175	0.184	0.234
7MHHA	306	XRAY	2.19	0.203	0.255
7NUKA	306	XRAY	2.19	0.218	0.261
7M90A	306	XRAY	2.19	0.219	0.273
#7MHNA	306	XRAY	2.19	1 0.16	6 0.217
7N8CA	306	XRAY	2.2	0.177	0.192
6XQUA	306	XRAY	2.2	0.179	0.234
7C8BA	306	XRAY	2.2	0.179	0.23
7LZWA	309	XRAY	2.2	0.187	0.258
6Y2GA	306	XRAY	2.2	0.189	0.247
7LMFA	306	XRAY	2.2	0.189	0.254
6XCHA	306	XRAY	2.2	0.199	0.237
7LFPA	309	XRAY	2.2	0.22	0.261
5RGTA	306	XRAY	2.22	0.228	0.271
7M8PA	306	XRAY	2.23	0.187	0.231
7LDXA	309	XRAY	2.23	0.245	0.273
7COMA	306	XRAY	2.25	0.2	0.246
7RN0A	306	XRAY	2.25	0.215	0.241
5RGGA	306	XRAY	2.26	0.169	0.216
6WQFA	306	XRAY	2.3	0.182	0.23
7JUNA	306	XRAY	2.3	0.185	0.22
7RN1A	306	XRAY	2.3	0.199	0.223
7C8RA	306	XRAY	2.3	0.203	0.248
7MPBA	314	XRAY	2.3	0.212	0.244
6XQTA	306	XRAY	2.3	0.228	0.277
7MRRA	306	XRAY	2.32	0.196	0.245
5RFGA	306	XRAY	2.32	0.217	0.306
7NT3A	306	XRAY	2.325	0.21	0.271
7CBTA	333	XRAY	2.346	0.216	0.292
7C8UA	306	XRAY	2.35	0.215	0.273
7L0DA	306	XRAY	2.39	0.204	0.261
7DG6A	302	XRAY	2.4	0.178	0.233
7M8OA	306	XRAY	2.44	0.215	0.288
7D64A	306	XRAY	2.45	0.2	0.265
7L8JA	306	XRAY	2.45	0.226	0.281
7CA8A	298	XRAY	2.45	0.233	0.279
7RFUA	306	XRAY	2.498	0.21	0.276
7JVZA	306	XRAY	2.5	0.175	0.217
7AKUA	306	XRAY	2.5	0.185	0.235
7AQJA	306	XRAY	2.59	0.222	0.26
7KX5A	306	XRAY	2.6	0.217	0.279
7LKEA	306	XRAY	2.69	0.232	0.294
7DATA	306	XRAY	2.75	0.196	0.228
7LFEA	309	XRAY	2.79	0.21	0.253
7N6NA	314	XRAY	2.8	0.205	0.255
7NT1A	306	XRAY	2.85	0.208	0.278
7CAMA	307	XRAY	2.85	0.212	0.309
